# Supplementary material for: The Activity of KV11.1 Potassium Channel Modulates F-Actin Organization During Cell Migration of Pancreatic Ductal Adenocarcinoma Cells
Source: Cancers (Basel). 2019 Jan 23;11(2):135. doi: 10.3390/cancers11020135 (PMC6406627; doi:10.3390/cancers11020135)
Supplement: Supplementary file 1 [file cancers-11-00135-s001.zip]

Archive with 3 entries (2 files):
- cancers-422291 - supplementary materials/
- cancers-422291 - supplementary materials/cancers-422291 - supple.-final check.docx
- cancers-422291 - supplementary materials/Figure6_Actin_dynamics.avi
